# Supplementary material for: Antibiotic resistance and molecular characterization of non-invasive clinical Haemophilus influenzae isolates in Germany 2019 and 2020
Source: JAC Antimicrob Resist. 2024 Dec 10;6(6):dlae197. doi: 10.1093/jacamr/dlae197 (PMC11631347; doi:10.1093/jacamr/dlae197)
Supplement: dlae197_Supplementary_Data [file dlae197_supplementary_data.zip]

Archive with 2 entries (2 files):
- Supplementary Table S2.docx
- Supplementary_Table_S1.xlsx
