# Supplementary material for: Antibiotic resistance and molecular characterization of non-invasive clinical Haemophilus influenzae isolates in Germany 2019 and 2020
Source: JAC Antimicrob Resist. 2024 Dec 10;6(6):dlae197. doi: 10.1093/jacamr/dlae197 (PMC11631347; doi:10.1093/jacamr/dlae197)
Supplement: dlae197_Supplementary_Data [file dlae197_supplementary_data.zip › Supplementary_Table_S1.xlsx]

## Sheet: Table S1
Isolate	Sex	Age	Specimen	Center	Region	Serotype	AMO	AMC	IMI	CPO	CIX	CUR	DOX	TRS	CIP	MOX	LEV	RIF	AZI	CLA	ERY	β-lactam resistance determinants	Cotrimoxazole resistance determinants	Flouroquinolone resistance determinants	Mobile Genes	ST	PubMLST ID
1	F	0	Pharyngeal	Hamburg	North-West	NTHi	0.5	0.5	0.5	0.06	0.03	2	0.25	4	0.03	0.06	0.03	0.25	0.25	4	2	PBP3(D350N/V547I/N569S/E603N)	folA promotor; FolA (F154S)			705	31746
5	F	37	Nose	Hamburg	North-West	NTHi	1	0.5	2	0.12	0.03	2	0.25	0.03	0.03	0.06	0.03	0.5	0.5	8	2	PBP3-group IIa (N526K/A530S/V547I/I601L/E603G)				142	31747
6	F	43	Nose	Hamburg	North-West	NTHi	0.5	0.5	0.5	0.06	0.03	0.5	2	0.03	0.03	0.06	0.03	0.5	0.5	8	2				tet(B)	2671	31748
8	F	35	Pharyngeal	Hamburg	North-West	NTHi	32	0.5	2	0.06	0.03	1	0.25	0.03	0.03	0.06	0.03	0.25	0.5	4	2				blaTEM-1	388	31745
11	F	5	Ear	Görlitz	South-East	NTHi	32	0.5	1	0.06	0.03	0.5	0.25	0.03	0.03	0.06	0.03	0.5	0.5	4	2				blaTEM-1	103	31743
15	F	1	Ear	Görlitz	South-East	NTHi	1	0.5	4	0.06	0.03	2	0.25	2	0.03	0.06	0.03	0.5	0.25	4	2	PBP3-group IId (I449V/N526K/V547I/N569S/A586S/S594T/A595T/E603D)	folA promoter; FolA (I95L);FolP (P64Ins(SFLYN)/ N65D/ G189C)			57	31744
21	M	1	Ear	Essen	West	NTHi	64	0.5	0.5	0.06	0.03	0.5	0.25	0.03	0.03	0.06	0.03	0.5	1	8	4				blaTEM-1	184	31738
27	F	75	Paranasal sinus	Essen	West	NTHi	2	1	2	0.25	0.06	4	0.25	1	0.03	0.06	0.03	0.25	1	8	4	PBP3-group IIb (D350N/M377I/A502V/N526K/V547I/N569S/A586S/S594T/A595T)				1206	31736
29	F	2	Eye	Essen	West	NTHi	8	0.5	0.5	0.06	0.03	0.25	0.25	4	0.03	0.06	0.03	0.5	0.5	8	4		folA promoter; FolA (I95L); FolP (P64Ins(SFLYN)/ N65D/ G189C)		blaTEM-1	836	31737
35	F	44	Nose	Düsseldorf	West	NTHi	0.5	0.5	1	0.12	0.06	2	0.25	0.03	0.03	0.06	0.03	0.5	0.12	2	1	PBP3 (D350N/A502T); lpoA (M151I)				new ST	31735
36	F	26	Pharyngeal	Düsseldorf	West	NTHi	1	1	2	0.25	0.06	2	0.25	0.03	0.12	0.25	0.12	0.5	0.5	8	4	PBP3-group IIc (D350N/A502T/N526K/V547I/N569S/A586S/S594T/A595T/E603D)		GyrA (S84L)		11	31733
39	F	21	Pharyngeal	Düsseldorf	West	NTHi	1	0.5	2	0.25	0.03	2	0.25	0.03	0.03	0.06	0.03	1	1	8	4	PBP3-group IIa (G490E/N526K/A530S)				1549	31734
40	F	47	Nose	Augsburg	South-East	NTHi	0.5	0.5	1	0.06	0.03	0.25	0.25	2	8	4	8	0.5	1	4	4		folA promoter; FolA (I95L)	GyrA (S84L/D88G); ParC (S84I)		321	31714
41	F	59	Pharyngeal	Augsburg	South-East	NTHi	16	0.5	0.5	0.06	0.03	0.5	0.25	0.03	0.03	0.06	0.03	0.5	0.5	8	2				blaTEM-1	1706	31711
43	M	26	Sputum	Augsburg	South-East	NTHi	0.5	0.5	0.5	0.06	0.03	0.5	0.5	4	0.03	0.06	0.03	1	1	8	4		folA promoter; FolA (I95L); FolP (P64Ins(SFLYN)/ N65D/ G189C)			422	31716
44	F	1	Ear	Augsburg	South-East	NTHi	0.5	0.5	1	0.06	0.03	0.5	0.25	2	0.03	0.06	0.03	0.25	0.5	4	2		folA promoter; FolA (I95L/F154V)			57	31715
45	M	0	Eye	Augsburg	South-East	NTHi	0.5	0.5	1	0.06	0.03	0.5	0.25	2	0.03	0.06	0.03	0.25	0.25	2	1		folA promoter; FolA (I95L/F154V)			57	31722
46	F	29	Pharyngeal	Augsburg	South-East	NTHi	16	0.5	1	0.06	0.03	0.5	0.25	0.03	0.03	0.06	0.03	0.5	0.5	4	4				blaTEM-1	103	31712
47	M	1	Eye	Augsburg	South-East	NTHi	64	0.5	1	0.06	0.03	0.5	0.25	8	0.03	0.06	0.03	1	0.5	8	4	n.d.	n.d.	n.d.	blaTEM-1	n.d.	n.d.
48	M	25	Pharyngeal	Augsburg	South-East	NTHi	0.5	0.5	1	0.06	0.03	0.5	0.25	4	0.03	0.06	0.03	1	1	8	4		folA promoter; FolA (I95L); FolP (P64Ins(SFLYN)/ N65D/ G189C)			902	31720
51	M	72	Nose	Georgsmarienhütte	North-West	NTHi	2	2	1	0.25	0.06	8	0.25	0.03	0.03	0.06	0.03	0.5	1	8	4	PBP3-group IIc (A368T/A502T/N526K)				249	31742
58	F	33	Pharyngeal	Georgsmarienhütte	North-West	NTHi	1	1	4	0.12	0.03	4	0.25	2	0.03	0.06	0.03	0.25	0.25	2	1	PBP3-group IIc (A502T/N526K)	folA promoter; FolA (I95L/F154V)			57	31741
59	F	3	Ear	Cologne	West	NTHi	1	1	0.5	0.25	0.06	16	0.25	1	0.03	0.06	0.03	0.5	0.5	4	2	PBP3-group IIa (N526K/V547I/V562L/A586S/V609M)				425	31729
60	M	1	Nose	Cologne	West	NTHi	0.5	0.5	1	0.06	0.06	2	0.25	0.5	0.03	0.06	0.03	0.5	1	8	4	WT				597	31730
62	F	57	Pharyngeal	Cologne	West	NTHi	0.5	0.5	1	0.12	0.03	2	0.5	16	0.03	0.06	0.03	1	1	16	4	PBP3-group IIa (D350N; G490E; N526K; A530S)	folA promoter; FolA (I95L/F154S); FolP (P64Ins(SFLYN)/ N65D/ G189C)			107	31727
66	F	42	Nose	Cologne	West	NTHi	64	0.5	1	0.06	0.03	0.5	0.25	2	0.03	0.06	0.03	0.5	0.25	2	2		folA promoter; FolA (I95L); FolP (G189C)		blaTEM-1	836	31728
70	M	2	Ear	Kempten	South-East	NTHi	2	2	2	0.12	0.03	2	0.25	0.03	0.03	0.06	0.03	0.5	0.5	4	2	PBP3-group IIb (A502V/N526K/N569S/A586P/A587V/N589K/T591A/I601V/E603D)				395	31768
71	F	52	Sputum	Kempten	South-East	NTHi	2	2	2	0.25	0.06	8	0.25	4	4	2	4	0.5	1	8	4	PBP3-group IIa (D350N/N526K/V562L/A586S/S594T/A595T/E603D)	folA promoter; FolA (I95L); FolP (P64Ins(SFLYN)/N65D/G189C)	GyrA (S84L/D88G); ParC (S84I)		84	31767
74	F	43	Pharyngeal	Kempten	South-East	NTHi	1	1	2	0.12	0.03	2	0.25	4	0.03	0.06	0.03	0.25	0.5	2	1	PBP3-group IId (I449V/N526K/V547I/N569S/A586S/S594T/A595T/E603D)	folA promoter; FolA (F154S); FolP (P64Ins(SFLYN)/ N65D/ G189C)			2672	22148
78	M	36	Pharyngeal	Hamburg II	North-West	NTHi	1	1	1	0.5	1	2	0.25	4	0.03	0.06	0.03	0.5	1	8	4	PBP3-group III-like (D350N/S357N/M377I/S385T/R517H/T532S/V547I/N569S/A586S/S594T/A595T)	folA promoter; FolA (F154S); FolP (P64Ins(SFLYN)/ N65D/ G189C)			2031	31752
79	M	50	Pharyngeal	Hamburg II	North-West	NTHi	8	0.5	0.5	0.06	0.03	0.5	0.25	1	0.03	0.06	0.03	0.5	0.5	8	4				blaTEM-1	160	31751
80	F	30	Nose	Hamburg II	North-West	NTHi	0.5	0.5	1	0.06	0.03	0.5	0.25	4	0.03	0.06	0.03	0.25	0.25	4	1		folA promoter; FolA (I95L/F154V)			57	31749
82	F	63	Eye	Hamburg II	North-West	NTHi	64	2	1	2	2	4	0.25	0.03	0.03	0.06	0.03	1	1	8	4	PBP3-group III-like+ (D350N/S357N/M377I/S385T/L389F/R517H/T532S/V547I/Y557H/N569S/A586S/S594T/A595T/E603D)			blaTEM-1	103	31750
88	F	29	Pharyngeal	Jena	South-East	NTHi	4	2	0.5	0.5	0.12	4	1	0.03	0.03	0.06	0.03	0.5	1	8	4	PBP3-group IIa (N526K/V547I/A554T/A561E/N569S/E603N)				368	31763
89	F	62	Sputum	Jena	South-East	NTHi	32	0.5	0.5	0.06	0.03	0.5	0.25	0.03	0.03	0.06	0.03	0.5	0.5	4	4				blaTEM-1	146	31761
90	F	1	Eye	Jena	South-East	NTHi	16	0.5	1	0.06	0.03	0.5	0.25	0.03	0.03	0.06	0.03	0.5	0.5	8	2				blaTEM-1	103	31764
92	M	40	Sputum	Jena	South-East	NTHi	0.5	0.5	1	0.06	0.03	1	0.25	8	0.03	0.06	0.03	0.5	0.5	8	2		folA promoter; FolA (I95L/F154V); FolP (P64Ins(SFLYN)/ N65D/ G189C)			34	31765
93	M	34	Pharyngeal	Berlin	North-East	NTHi	1	1	8	0.12	0.03	2	0.25	0.03	0.03	0.06	0.03	0.25	0.25	2	1	PBP3-group IIb (A502V/N526K/A586P/A587V/N589K/T591A/I601V/E603D)				411	31725
94	M	1	Eye	Berlin	North-East	NTHi	64	0.5	1	0.06	0.03	0.5	0.25	1	0.03	0.06	0.03	0.5	0.25	4	2				blaTEM-1	836	31726
96	F	61	Nose	Berlin	North-East	NTHi	0.5	0.5	1	0.06	0.03	0.5	0.25	2	0.03	0.06	0.03	0.5	0.25	4	2		folA promoter; FolA (I95L/F154V)			57	31723
99	M	3	Pharyngeal	Berlin	North-East	NTHi	16	0.5	0.5	0.06	0.03	0.5	0.25	0.03	0.03	0.06	0.03	0.5	0.5	4	2				blaTEM-1	2596	31724
102	M	18	Pharyngeal	Augsburg II	South-East	NTHi	16	0.5	1	0.06	0.03	0.5	0.25	0.03	0.03	0.06	0.03	0.5	0.5	8	2				blaTEM-1	103	31717
103	F	40	Pharyngeal	Augsburg II	South-East	NTHi	1	1	2	0.12	0.06	2	0.25	4	0.03	0.06	0.03	0.5	0.5	4	2	PBP3-group IIb (D350N/M377I/G490E/A502V/N526K/V547I /N569S/A586P/N589K/T591A/I601V/E603D)	folA promoter; FolA (I95L); FolP (P64Ins(SFLYN)/ N65D/ G189C)			422	31713
104	M	29	Pharyngeal	Augsburg II	South-East	NTHi	2	2	1	0.25	0.06	4	0.25	4	0.5	0.5	0.5	0.5	0.5	8	4	PBP3-group IIa (G490E/N526K/A530S)	folA promoter; FolA (I95L/F154V); FolP (P64Ins(SFLYN)/ N65D/ G189C)	GyrA (S84L); ParC (S84I)		159	31721
107	M	22	Pharyngeal	Augsburg II	South-East	NTHi	32	1	0.5	0.5	1	8	0.5	4	0.03	0.06	0.03	0.5	1	8	4	PBP3-group III-like (D350N/S357N/M377I/S385T/R517H/T532S/V547I/N569S/A586S/S594T/A595T)	folA promoter; FolA (F154S); FolP (P64Ins(SFLYN)/ N65D/ G189C)		blaTEM-1	2031	31718
108	M	3	Pharyngeal	Augsburg II	South-East	NTHi	32	0.5	0.5	0.06	0.03	0.5	0.25	0.03	0.03	0.06	0.03	0.5	0.25	4	2				blaTEM-1	103	31719
113	F	30	Pharyngeal	Würzburg	South-East	NTHi	4	0.5	0.5	0.06	0.03	0.5	0.25	1	0.03	0.06	0.03	0.5	0.5	4	2				blaTEM-1	160	31784
115	F	11	Nose	Würzburg	South-East	NTHi	0.5	0.5	0.5	0.06	0.03	0.5	0.5	2	0.03	0.06	0.03	0.5	0.25	4	4		folA promoter; FolA (F154S); FolP (N65D/ G189C)			937	31786
119	F	28	Pharyngeal	Würzburg	South-East	NTHi	64	8	2	4	1	32	0.25	0.03	0.03	0.06	0.03	0.5	0.25	4	1	PBP3-group III+ (D350N/S357N/M377I/S385T/L389F/A502T/N526K)			blaTEM-1	155	31785
120	F	52	Nose	Würzburg	South-East	NTHi	1	0.5	1	0.12	0.03	2	0.25	0.5	0.03	0.06	0.03	0.5	0.25	4	1	PBP3-group IId (I449V/N526K/V547I/N569S/A586S/S594T/A595T/E603D)				1202	31787
122	F	52	Sputum	Rostock	North-East	NTHi	1	0.5	1	0.12	0.5	2	0.25	4	0.03	0.06	0.03	0.5	0.5	4	2	PBP3-group I (A502V/R517H/N606T)	folA promoter; FolA (I95L); FolP (P64Ins(SFLYN)/ N65D/ G189C)			1218	31776
123	F	66	Sputum	Rostock	North-East	NTHi	0.5	0.5	1	0.06	0.03	0.5	0.25	2	0.03	0.06	0.03	0.5	1	8	2		folA promoter; FolA (I95L)			714	31777
125	M	1	Pharyngeal	Rostock	North-East	NTHi	16	0.5	0.5	0.06	0.03	0.5	0.25	0.03	0.03	0.06	0.03	0.5	0.5	8	4				blaTEM-1	103	31778
127	M	3	Nose	Rostock	North-East	NTHi	0.5	0.5	1	0.06	0.03	0.5	0.25	4	0.03	0.06	0.03	0.5	0.25	2	1		folA promoter; FolA (I95L/F154V)			57	31780
129	M	1	Eye	Rostock	North-East	NTHi	0.5	0.5	4	0.12	0.03	2	0.25	2	0.03	0.06	0.03	1	0.5	8	4	PBP3-group IIa (D350N/G490E/N526K/A530S/V547I)	folA promoter; FolA (I95L); FolP (P64Ins(SFLYN)/ N65D/ G189C)			57	31781
130	M	2	Nose	Rostock	North-East	NTHi	64	0.5	1	0.06	0.03	0.5	0.25	0.03	0.03	0.06	0.03	0.5	0.5	4	2				blaTEM-1	2596	31779
132	M	21	Eye	Kaiserslautern	South-West	NTHi	1	0.5	1	0.5	1	2	0.25	4	0.03	0.06	0.03	0.5	0.5	8	2	PBP3-group III (D350N/S357N/M377I/S385T/A502S/N526K)	folA promoter; FolA (F154V); FolP (P64Ins(SFLYN)/ N65D/ G189C)			2031	31766
141	M	35	Pharyngeal	Ingolstadt	South-East	NTHi	16	0.5	0.5	0.06	0.03	0.5	0.25	0.03	0.03	0.06	0.03	0.5	0.25	4	2				blaTEM-1	57	31758
142	F	20	Pharyngeal	Ingolstadt	South-East	NTHi	16	0.5	1	0.06	0.03	0.5	0.25	0.03	0.03	0.06	0.03	0.25	0.5	8	4				blaTEM-1	388	31755
145	F	37	Pharyngeal	Ingolstadt	South-East	NTHi	1	1	8	0.12	0.03	1	0.25	0.06	0.03	0.06	0.03	0.5	0.5	2	2	PBP3-group IIb (A502V/N526K/A586P/A587V/N589K/T591A/I601V/E603D)				411	31756
147	F	34	Pharyngeal	Ingolstadt	South-East	NTHi	0.5	0.5	2	0.12	0.03	2	0.25	0.03	0.03	0.06	0.03	0.25	0.5	4	2	PBP3-group IIc (A502T/N526K)				183	31757
149	M	1	Eye	Ingolstadt	South-East	NTHi	32	0.5	0.5	0.06	0.03	0.5	0.25	0.03	0.03	0.06	0.03	0.5	0.5	8	4				blaTEM-1	103	31760
150	M	4	Nose	Ingolstadt	South-East	NTHi	1	1	1	0.25	0.03	2	0.25	0.03	0.03	0.06	0.03	0.5	0.5	4	2	PBP3-group IIb (D350N/A502V/N526K/V547I/N569S/A586S/S594T/A595T/E603D)				1829	31759
153	F	66	Sputum	Leipzig	South-East	NTHi	1	2	2	0.25	0.03	2	0.5	0.03	0.03	0.06	0.03	0.5	1	8	4	PBP3-group IIb (D350N/M377I/A502V/N526K/V547I/N569S/A586S/S594T/A595T)				136	31769
154	F	34	Nose	Leipzig	South-East	NTHi	16	0.5	0.5	0.06	0.03	0.5	0.5	0.03	0.03	0.06	0.03	0.5	0.5	8	4				blaTEM-1	103	31770
160	F	1	Ear	Freiburg	South-West	NTHi	0.5	0.5	1	0.06	0.03	0.5	0.25	8	0.03	0.06	0.03	0.5	0.5	4	4		folA promoter; FolA (F154S); FolP (P64Ins(SFLYN)/ N65D/ G189C)			2894	31700
161	M	43	Pharyngeal	Freiburg	South-West	NTHi	64	0.5	0.5	0.06	0.03	0.5	2	2	0.03	0.06	0.03	0.5	1	8	4		folA promoter; FolA (F154S)		blaTEM-1; tet(B); sul2	3	31739
165	M	1	Eye	Freiburg	South-West	NTHi	1	0.5	0.5	0.25	0.03	2	0.5	0.03	0.03	0.06	0.03	0.5	0.5	8	4	PBP3-group IIb (D350N/M377I/A502V/N526K/V547I/N569S/A586S/S594T/A595T)				367	31740
179	M	44	Pharyngeal	Heidelberg	South-West	NTHi	1	1	4	0.25	0.03	4	0.25	1	0.03	0.06	0.03	0.5	0.5	4	2	PBP3-group IIb (D350N/M377I/G490E/A502V/N526K/V547I/N569S/A586P/N589K/T591A/I601V/E603D)				834	31754
182	M	4	Pharyngeal	Heidelberg	South-West	NTHi	0.5	0.5	1	0.06	0.03	1	0.25	8	0.03	0.06	0.03	0.5	2	8	8		folA promoter; FolA (F154S)			2895	31701
183	F	28	Pharyngeal	Heidelberg	South-West	NTHi	1	1	2	0.12	0.03	2	0.25	1	0.03	0.06	0.03	0.5	0.5	4	2	PBP3-group IId (I449V/N526K/V547I/N569S/A586S/S594T/A595T/E603D)				1202	31753
185	F	39	Nose	Dortmund	West	NTHi	1	1	4	0.12	0.03	2	0.25	4	0.03	0.06	0.03	0.5	0.5	2	2	PBP3-group IIb (D350N/M377I/G490E/A502V/N526K/V547I/N569S/A586P/N589K/T591A/I601V/E603D)	folA promoter; FolA (I95L); FolP (P64Ins(SFLYN)/ N65D/ G189C)			422	31731
186	F	2	Eye	Dortmund	West	NTHi	1	1	8	0.12	0.03	2	0.25	0.06	0.03	0.06	0.03	0.5	0.5	4	2	PBP3-group IIb (A502V/N526K/A586P/A587V/N589K/T591A/I601V/E603D)				2896	31702
192	F	69	Nose	Dortmund	West	NTHi	1	1	0.5	0.25	0.03	8	0.25	1	0.03	0.06	0.03	0.5	0.5	8	2	PBP3-group IId (D350N/I449V/N526K)				425	31732
195	F	63	Sputum	Ravensburg	South-West	NTHi	16	0.5	1	0.06	0.03	0.5	0.25	0.03	0.03	0.06	0.03	0.5	0.5	8	4				blaTEM-1	1370	31771
198	M	3	Eye	Ravensburg	South-West	NTHi	32	0.5	1	0.06	0.03	0.5	0.25	0.03	0.03	0.06	0.03	0.5	0.25	4	2				blaTEM-1	57	31774
201	M	4	Ear	Ravensburg	South-West	NTHi	0.5	0.5	2	0.06	0.03	1	0.25	8	0.03	0.06	0.03	0.5	0.5	8	2		folA promoter; FolA (I95L/F154V); FolP (P64Ins(SFLYN)/ N65D/ G189C)			34	31775
202	F	30	Sputum	Ravensburg	South-West	NTHi	1	1	4	0.12	0.03	2	0.25	4	0.03	0.06	0.03	0.5	0.5	4	2	PBP3-group IIb (D350N/M377I/G490E/A502V/N526KV547I/N569S/A586P/E603D)	folA promoter; FolA (I95L); FolP (P64Ins(SFLYN)/ N65D/ G189C)			422	31772
204	F	36	Paranasal sinus	Ravensburg	South-West	NTHi	16	0.5	0.5	0.06	0.03	0.5	0.25	0.03	0.03	0.12	0.03	0.5	0.25	4	2				blaTEM-1	103	31773
207	M	87	Skin	Trier	South-West	NTHi	1	1	1	0.12	0.03	2	0.25	0.03	0.03	0.06	0.03	1	1	8	4	PBP3-group IId (M377I/I449V/N526K/V547I/N569S/E603D)				11	31783
208	M	38	Sputum	Trier	South-West	NTHi	1	0.5	1	0.12	0.03	2	0.25	0.03	0.03	0.06	0.03	0.5	0.5	4	2	PBP3-group IIb (D350N/M377I/G490E/A502V/N526K/V547I/N569S/A586P/N589K/T591A/I601V/E603D)			n.d.	n.d.	n.d.
213	F	31	Pharyngeal	Trier	South-West	NTHi	2	1	0.5	0.5	1	2	0.25	4	0.03	0.06	0.03	0.5	0.5	8	2	PBP3-group III-like (D350N/S358N/M377I/S385T/R517H/T532S)	folA promoter; FolA (F154S); FolP (P64Ins(SFLYN)/ N65D/G189C)			2031	31782
2	F	45	Nose	Hamburg	North-West	NTHi	0.5	0.5	0.5	0.06	0.03	0.5	0.25	0.03	0.03	0.06	0.03	0.25	0.5	4	2
3	M	34	Nose	Hamburg	North-West	NTHi	0.5	0.5	0.5	0.06	0.03	0.5	0.25	0.03	0.03	0.06	0.03	0.25	0.5	4	2
4	M	100	Eye	Hamburg	North-West	NTHi	0.5	0.5	1	0.06	0.03	1	0.25	0.03	0.03	0.06	0.03	0.5	0.5	8	4
7	F	36	Pharyngeal	Hamburg	North-West	Hie	0.5	0.5	0.5	0.06	0.03	0.5	0.25	0.03	0.03	0.06	0.03	0.5	0.5	8	4
9	M	2	Ear	Hamburg	North-West	NTHi	0.5	0.5	1	0.06	0.03	1	0.25	0.03	0.03	0.06	0.03	1	0.5	8	2
10	M	2	Ear	Hamburg	North-West	NTHi	0.5	0.5	0.5	0.06	0.03	0.5	0.25	0.03	0.03	0.06	0.03	0.5	0.5	4	4
12	F	3	Ear	Görlitz	South-East	NTHi	0.5	0.5	0.5	0.06	0.03	0.5	0.25	0.5	0.03	0.06	0.03	1	1	8	4
13	F	18	Nose	Görlitz	South-East	NTHi	0.5	0.5	0.5	0.06	0.03	1	0.25	0.03	0.03	0.06	0.03	0.5	1	8	4
14	F	36	Nose	Görlitz	South-East	NTHi	0.5	0.5	0.5	0.06	0.03	0.5	0.25	0.03	0.03	0.06	0.03	0.25	0.25	4	2
16	M	0	Eye	Görlitz	South-East	NTHi	0.5	0.5	1	0.06	0.03	0.5	0.25	0.03	0.03	0.06	0.03	0.5	1	8	4
17	F	31	Nose	Görlitz	South-East	NTHi	0.5	0.5	1	0.06	0.03	1	0.25	0.03	0.03	0.06	0.03	0.5	0.5	4	2
18	M	2	Eye	Görlitz	South-East	NTHi	0.5	0.5	0.5	0.06	0.03	0.5	0.25	0.25	0.03	0.06	0.03	0.5	0.5	8	2
19	F	45	Nose	Görlitz	South-East	Hif	0.5	0.5	1	0.06	0.03	1	0.25	0.03	0.03	0.06	0.03	0.5	0.5	4	4
20	F	5	Nose	Essen	West	NTHi	0.5	0.5	1	0.06	0.03	0.5	0.25	0.03	0.03	0.06	0.03	0.5	1	4	2
22	M	0	Eye	Essen	West	NTHi	0.5	0.5	1	0.06	0.03	1	0.25	0.03	0.03	0.06	0.03	0.5	0.25	2	1
23	F	68	Sputum	Essen	West	NTHi	0.5	0.5	0.5	0.06	0.03	0.5	0.25	0.03	0.03	0.06	0.03	0.5	0.5	8	4
24	M	77	Sputum	Essen	West	NTHi	0.5	0.5	0.5	0.06	0.03	1	0.25	0.5	0.03	0.06	0.03	0.25	1	8	4
25	M	27	Pharyngeal	Essen	West	NTHi	0.5	0.5	1	0.06	0.03	0.25	0.25	0.03	0.03	0.06	0.03	0.5	0.5	8	4
26	M	37	Nose	Essen	West	Hie	0.5	0.5	0.5	0.06	0.03	0.5	0.25	0.03	0.03	0.06	0.03	0.5	0.5	16	4
28	F	4	Pharyngeal	Essen	West	NTHi	0.5	0.5	0.5	0.06	0.03	0.5	0.25	0.03	0.03	0.06	0.03	0.5	1	4	2
30	M	36	Pharyngeal	Düsseldorf	West	NTHi	0.5	0.5	1	0.06	0.03	1	0.25	0.03	0.03	0.06	0.03	0.5	1	8	4
31	F	51	Sputum	Düsseldorf	West	NTHi	0.5	0.5	1	0.06	0.03	0.5	0.25	0.12	0.03	0.06	0.03	0.5	0.5	4	2
32	F	23	Pharyngeal	Düsseldorf	West	NTHi	0.5	0.5	1	0.06	0.03	1	0.25	0.03	0.03	0.06	0.03	0.5	1	8	2
33	F	9	Paranasal sinus	Düsseldorf	West	NTHi	0.5	0.5	1	0.06	0.03	1	0.25	0.03	0.03	0.06	0.03	0.5	0.5	8	4
34	M	1	Ear	Düsseldorf	West	NTHi	0.5	0.5	0.5	0.06	0.03	1	0.25	0.03	0.03	0.06	0.03	0.5	0.5	4	2
37	F	0	Eye	Düsseldorf	West	NTHi	0.5	0.5	1	0.06	0.03	0.5	0.25	0.12	0.03	0.12	0.03	0.5	0.5	8	4
38	M	3	Ear	Düsseldorf	West	NTHi	0.5	0.5	1	0.06	0.03	0.5	0.25	0.03	0.03	0.06	0.03	0.5	0.5	8	4
42	F	0	Eye	Augsburg	South-East	NTHi	0.5	0.5	1	0.06	0.03	1	0.25	0.06	0.03	0.06	0.03	0.5	1	8	4
49	M	15	Pharyngeal	Augsburg	South-East	NTHi	0.5	0.5	0.5	0.06	0.03	1	0.25	0.03	0.03	0.06	0.03	0.5	1	8	8
50	M	4	Nose	Georgsmarienhütte	North-West	NTHi	0.5	0.5	1	0.06	0.03	0.5	0.25	0.03	0.03	0.06	0.03	0.5	0.5	4	2
52	M	30	Pharyngeal	Georgsmarienhütte	North-West	NTHi	0.5	0.5	1	0.06	0.03	1	0.25	0.03	0.03	0.06	0.03	1	1	8	4
53	M	80	Sputum	Georgsmarienhütte	North-West	NTHi	0.5	0.5	0.5	0.06	0.03	0.5	0.25	0.03	0.03	0.06	0.03	0.5	0.5	8	2
54	F	62	Sputum	Georgsmarienhütte	North-West	NTHi	0.5	0.5	1	0.06	0.03	1	0.25	0.03	0.03	0.06	0.03	1	0.5	4	2
55	M	1	Ear	Georgsmarienhütte	North-West	NTHi	0.5	0.5	0.5	0.06	0.03	0.5	0.25	0.03	0.03	0.06	0.03	1	1	8	4
56	F	5	Ear	Georgsmarienhütte	North-West	NTHi	0.5	0.5	0.5	0.06	0.03	1	0.25	1	0.03	0.06	0.03	0.5	0.5	4	2
57	F	1	Ear	Georgsmarienhütte	North-West	NTHi	0.5	0.5	0.5	0.06	0.03	0.5	0.25	0.03	0.03	0.06	0.03	0.5	1	8	4
61	M	0	Ear	Cologne	West	NTHi	0.5	0.5	0.5	0.06	0.03	1	0.25	0.03	0.03	0.06	0.03	1	2	8	4
63	M	0	Ear	Cologne	West	NTHi	0.5	0.5	0.5	0.06	0.03	0.5	0.25	0.03	0.03	0.06	0.03	0.5	0.25	4	2
64	F	10	Pharyngeal	Cologne	West	NTHi	0.5	0.5	0.5	0.06	0.03	1	0.25	0.03	0.03	0.06	0.03	0.5	0.25	4	1
65	F	29	Nose	Cologne	West	NTHi	0.5	0.5	1	0.06	0.03	0.5	0.25	1	0.03	0.06	0.03	0.5	0.5	4	2
67	F	4	Pharyngeal	Cologne	West	NTHi	1	1	1	0.12	0.03	0.25	0.25	0.03	0.03	0.06	0.03	0.5	0.5	0	0.25
68	M	1	Nose	Cologne	West	NTHi	0.5	0.5	1	0.06	0.03	0.5	0.25	0.03	0.03	0.06	0.03	0.5	0.25	4	2
69	M	0	Ear	Kempten	South-East	NTHi	0.5	0.5	0.5	0.06	0.03	1	0.25	0.03	0.03	0.06	0.03	0.5	0.5	8	4
72	F	32	Pharyngeal	Kempten	South-East	NTHi	0.5	0.5	1	0.06	0.03	0.5	0.25	0.03	0.03	0.06	0.03	0.25	0.5	4	2
73	M	34	Sputum	Kempten	South-East	NTHi	0.5	0.5	1	0.06	0.03	0.5	0.25	0.03	0.03	0.06	0.03	1	0.5	8	2
75	M	42	Pharyngeal	Kempten	South-East	NTHi	0.5	0.5	1	0.06	0.03	0.5	0.25	0.06	0.03	0.06	0.03	0.5	0.5	4	4
76	M	60	Sputum	Kempten	South-East	NTHi	0.5	0.5	0.5	0.06	0.03	0.5	0.25	0.03	0.03	0.06	0.03	0.25	0.5	4	2
77	M	3	Ear	Hamburg II	North-West	NTHi	0.5	0.5	0.5	0.06	0.03	0.5	0.25	0.03	0.03	0.06	0.03	0.5	0.5	4	2
81	F	41	Nose	Hamburg II	North-West	NTHi	0.5	0.5	1	0.06	0.03	0.5	0.25	0.03	0.03	0.06	0.03	0.5	0.25	4	2
83	F	8	Pharyngeal	Jena	South-East	NTHi	0.5	0.5	1	0.06	0.03	0.5	0.5	0.03	0.03	0.06	0.03	0.5	1	8	8
84	F	2	Ear	Jena	South-East	Hif	0.5	0.5	0.5	0.06	0.03	0.5	0.25	0.03	0.03	0.06	0.03	0.5	0.5	4	2
85	F	22	Nose	Jena	South-East	NTHi	0.5	0.5	0.5	0.06	0.03	0.5	0.5	0.03	0.03	0.06	0.03	0.5	0.5	4	2
86	F	5	Nose	Jena	South-East	NTHi	0.5	0.5	1	0.06	0.03	1	0.25	0.03	0.03	0.06	0.03	0.5	1	8	4
87	M	2	Ear	Jena	South-East	NTHi	0.5	0.5	0.5	0.06	0.03	0.5	0.25	0.03	0.03	0.06	0.03	0.5	0.5	4	2
91	M	2	Ear	Jena	South-East	NTHi	0.5	0.5	0.5	0.06	0.03	1	0.25	0.03	0.03	0.06	0.03	1	1	8	4
95	M	59	Lung	Berlin	North-East	NTHi	0.5	0.5	1	0.06	0.03	0.5	0.25	0.03	0.03	0.06	0.03	0.25	0.25	2	2
97	F	7	Pharyngeal	Berlin	North-East	NTHi	0.5	0.5	0.5	0.06	0.03	0.5	0.25	0.03	0.03	0.06	0.03	0.5	1	8	4
98	M	1	Ear	Berlin	North-East	NTHi	0.5	0.5	0.5	0.06	0.03	0.5	0.25	0.03	0.03	0.06	0.03	0.5	0.5	4	4
100	M	8	Ear	Berlin	North-East	Hia	0.5	0.5	0.5	0.06	0.03	0.5	0.25	0.03	0.03	0.06	0.03	0.5	1	8	4
101	M	1	Ear	Berlin	North-East	NTHi	0.5	0.5	0.5	0.06	0.03	0.25	0.5	0.03	0.03	0.06	0.03	1	1	8	8
105	M	80	Eye	Augsburg II	South-East	NTHi	0.5	0.5	1	0.06	0.03	1	0.25	0.03	0.03	0.06	0.03	0.5	0.5	4	2
106	M	2	Pharyngeal	Augsburg II	South-East	NTHi	0.5	0.5	0.5	0.03	0.03	0.5	0.25	0.03	0.03	0.06	0.03	0.25	0.5	2	2
109	F	66	Pharyngeal	Augsburg II	South-East	NTHi	0.5	0.5	1	0.06	0.03	1	0.25	0.03	0.03	0.06	0.03	1	1	8	4
110	M	28	Nose	Augsburg II	South-East	NTHi	0.5	0.5	0.5	0.06	0.03	0.5	0.25	0.12	0.03	0.06	0.03	0.5	0.5	4	2
111	M	3	Pharyngeal	Georgsmarienhütte	North-West	NTHi	0.5	0.5	0.5	0.06	0.03	0.5	0.5	0.03	0.03	0.06	0.03	0.5	0.5	8	4
112	F	62	Eye	Augsburg II	South-East	NTHi	0.5	0.5	0.5	0.06	0.03	0.5	0.25	0.03	0.03	0.06	0.03	0.5	0.5	4	2
114	M	14	Paranasal sinus	Würzburg	South-East	NTHi	0.5	0.5	0.5	0.06	0.03	0.5	0.25	0.03	0.03	0.06	0.03	0.5	0.25	2	1
116	F	13	Pharyngeal	Würzburg	South-East	NTHi	0.5	0.5	0.5	0.06	0.03	0.25	0.25	0.03	0.03	0.06	0.03	0.5	0.5	8	2
117	M	28	Pharyngeal	Würzburg	South-East	NTHi	0.5	0.5	0.5	0.06	0.03	0.5	0.5	0.03	0.03	0.06	0.03	0.5	0.5	4	2
118	F	4	Nose	Würzburg	South-East	NTHi	0.5	0.5	1	0.06	0.03	0.5	0.5	0.03	0.03	0.06	0.03	0.5	0.5	2	4
121	F	0	Eye	Würzburg	South-East	NTHi	0.5	0.5	0.5	0.06	0.03	0.5	0.25	0.03	0.03	0.06	0.03	0.5	0.5	4	4
124	M	2	Nose	Rostock	North-East	NTHi	0.5	0.5	0.5	0.06	0.03	0.25	0.25	0.03	0.03	0.06	0.03	0.5	0.5	8	2
126	M	3	Nose	Rostock	North-East	NTHi	0.5	0.5	0.5	0.06	0.03	0.5	0.5	0.03	0.03	0.06	0.03	0.5	0.5	8	4
128	F	2	Pharyngeal	Rostock	North-East	NTHi	0.5	0.5	0.5	0.06	0.03	0.5	0.25	0.03	0.03	0.06	0.03	0.5	1	8	4
131	M	14	Ear	Kaiserslautern	South-West	NTHi	0.5	0.5	0.5	0.06	0.03	0.25	0.25	0.03	0.03	0.06	0.03	0.5	0.5	4	2
133	M	77	Nose	Kaiserslautern	South-West	NTHi	0.5	0.5	0.5	0.06	0.03	0.5	0.25	0.03	0.03	0.06	0.03	0.5	0.5	4	2
134	M	0	Ear	Kaiserslautern	South-West	NTHi	0.5	0.5	0.5	0.06	0.03	0.25	0.25	0.03	0.03	0.06	0.03	0.5	0.5	8	2
135	M	59	Nose	Kaiserslautern	South-West	NTHi	0.5	0.5	1	0.06	0.03	1	0.25	0.03	0.03	0.06	0.03	0.5	1	8	2
136	F	3	Nose	Kaiserslautern	South-West	Hif	0.5	0.5	0.5	0.06	0.03	0.25	0.25	0.06	0.03	0.06	0.03	0.5	0.25	4	2
137	M	60	Eye	Kaiserslautern	South-West	NTHi	0.5	0.5	0.5	0.06	0.03	0.5	0.25	0.25	0.03	0.06	0.03	0.5	0.5	8	4
138	M	22	Nose	Kaiserslautern	South-West	NTHi	0.5	0.5	0.5	0.06	0.12	0.5	0.25	0.03	0.03	0.06	0.03	0.5	0.5	4	2
139	M	41	Paranasal sinus	Kaiserslautern	South-West	NTHi	0.5	0.5	0.5	0.06	0.03	0.5	0.25	0.03	0.03	0.06	0.03	0.5	0.5	8	2
140	F	70	Nose	Kaiserslautern	South-West	NTHi	0.5	0.5	0.5	0.06	0.03	0.5	0.5	0.03	0.03	0.06	0.03	0.5	0.5	8	4
143	F	38	Pharyngeal	Ingolstadt	South-East	NTHi	0.5	0.5	0.5	0.06	0.03	0.5	0.25	0.03	0.03	0.06	0.03	0.5	0.5	4	2
144	F	20	Pharyngeal	Ingolstadt	South-East	NTHi	0.5	0.5	0.5	0.06	0.03	0.5	0.25	0.03	0.03	0.06	0.03	0.5	0.5	8	2
146	M	0	Eye	Ingolstadt	South-East	NTHi	0.5	0.5	0.5	0.06	0.03	0.5	0.25	0.12	0.03	0.06	0.03	0.5	0.5	8	4
148	F	1	Nose	Ingolstadt	South-East	NTHi	0.5	0.5	0.5	0.06	0.03	0.5	0.25	0.03	0.03	0.06	0.03	0.5	0.5	4	4
151	F	30	Pharyngeal	Leipzig	South-East	NTHi	0.5	0.5	0.5	0.06	0.03	0.5	0.25	0.03	0.03	0.06	0.03	1	0.5	8	4
152	M	78	Sputum	Leipzig	South-East	NTHi	0.5	0.5	0.5	0.06	0.03	0.5	0.5	0.03	0.03	0.06	0.03	0.5	1	16	4
155	M	3	Ear	Leipzig	South-East	NTHi	0.5	0.5	0.5	0.06	0.03	0.5	0.25	0.03	0.03	0.06	0.03	0.5	1	4	2
156	M	1	Ear	Leipzig	South-East	NTHi	0.5	0.5	0.5	0.06	0.03	1	0.25	0.03	0.03	0.06	0.03	0.5	1	8	4
157	F	0	Eye	Leipzig	South-East	Hie	0.5	0.5	0.5	0.06	0.03	1	0.5	0.03	0.03	0.06	0.03	0.5	0.5	8	4
158	M	1	Pharyngeal	Leipzig	South-East	NTHi	0.5	0.5	0.5	0.06	0.03	0.25	0.25	0.03	0.03	0.06	0.03	0.5	0.5	4	2
159	F	33	Nose	Leipzig	South-East	NTHi	0.5	0.5	1	0.06	0.03	0.5	0.25	0.03	0.03	0.06	0.03	0.5	0.5	4	2
162	M	73	Pharyngeal	Freiburg	South-West	NTHi	0.5	0.5	0.5	0.06	0.03	0.5	0.25	0.5	0.03	0.06	0.03	0.5	1	8	4
163	F	33	Lung	Freiburg	South-West	NTHi	0.5	0.5	2	0.06	0.03	0.5	0.25	0.03	0.03	0.06	0.03	0.5	0.5	8	2
164	M	26	Pharyngeal	Freiburg	South-West	NTHi	0.5	0.5	1	0.06	0.03	0.5	0.25	0.25	0.03	0.06	0.03	0.5	1	8	4
166	M	6	Lung	Freiburg	South-West	NTHi	0.5	0.5	1	0.06	0.03	0.5	0.25	0.12	0.03	0.06	0.03	0.5	0.5	4	2
167	F	19	Pharyngeal	Freiburg	South-West	NTHi	0.5	0.5	1	0.06	0.03	1	0.25	0.03	0.03	0.06	0.03	0.5	1	8	4
168	M	0	Ear	Freiburg	South-West	NTHi	0.5	0.5	0.5	0.06	0.03	0.5	0.25	0.03	0.03	0.06	0.03	0.5	0.5	4	4
169	F	23	Pharyngeal	Freiburg	South-West	NTHi	0.5	0.5	0.5	0.06	0.12	0.5	0.25	0.03	0.03	0.06	0.03	0.5	0.25	2	1
170	M	5	Nose	Ingelheim	South-West	NTHi	0.5	0.5	0.5	0.06	0.03	0.5	0.25	0.03	0.03	0.06	0.03	0.5	1	8	4
171	F	0	Nose	Ingelheim	South-West	NTHi	0.5	0.5	0.5	0.06	0.03	0.5	0.5	0.03	0.03	0.06	0.03	0.5	0.5	4	4
172	M	0	Nose	Ingelheim	South-West	NTHi	0.5	0.5	0.5	0.06	0.03	0.5	0.25	0.03	0.03	0.06	0.03	0.5	1	8	4
173	F	7	Pharyngeal	Ingelheim	South-West	NTHi	0.5	0.5	0.5	0.06	0.03	0.5	0.25	0.03	0.03	0.06	0.03	0.5	0.5	8	2
174	F	37	Pharyngeal	Ingelheim	South-West	NTHi	0.5	0.5	1	0.06	0.03	0.5	0.25	0.03	0.03	0.06	0.03	1	0.5	8	4
175	F	1	Ear	Ingelheim	South-West	NTHi	0.5	0.5	1	0.06	0.03	0.5	0.25	0.03	0.03	0.06	0.03	0.5	2	16	8
176	M	31	Pharyngeal	Heidelberg	South-West	NTHi	0.5	0.5	1	0.06	0.03	0.5	0.25	0.06	0.03	0.06	0.03	0.5	0.5	8	4
177	M	0	Eye	Heidelberg	South-West	NTHi	0.5	0.5	1	0.06	0.03	0.5	0.25	0.03	0.03	0.06	0.03	0.5	0.5	4	2
178	F	2	Ear	Heidelberg	South-West	NTHi	0.5	0.5	0.5	0.06	0.03	0.5	0.25	0.03	0.03	0.06	0.03	0.5	0.5	4	2
180	M	9	Pharyngeal	Heidelberg	South-West	NTHi	0.5	0.5	1	0.06	0.03	0.5	0.25	0.03	0.03	0.06	0.03	0.5	1	8	4
181	M	1	Ear	Heidelberg	South-West	NTHi	0.5	0.5	1	0.06	0.03	0.25	0.25	0.03	0.03	0.06	0.03	0.25	0.5	4	2
184	M	4	Pharyngeal	Heidelberg	South-West	NTHi	0.5	0.5	1	0.06	0.03	0.5	0.25	1	0.03	0.06	0.03	0.5	1	8	2
187	M	14	Pharyngeal	Dortmund	West	NTHi	0.5	0.5	1	0.06	0.03	0.5	0.25	0.03	0.03	0.06	0.03	0.5	0.5	8	2
188	M	5	Ear	Dortmund	West	NTHi	0.5	0.5	1	0.06	0.03	0.5	0.25	0.12	0.03	0.06	0.03	0.5	0.5	4	4
189	F	64	Sputum	Dortmund	West	NTHi	0.5	0.5	1	0.06	0.03	1	0.25	0.03	0.03	0.06	0.03	0.25	0.5	8	2
190	M	4	Eye	Dortmund	West	NTHi	0.5	0.5	1	0.06	0.03	1	0.25	0.03	0.03	0.06	0.03	0.5	0.5	8	2
191	M	35	Pharyngeal	Dortmund	West	NTHi	0.5	0.5	0.5	0.06	0.03	0.5	0.5	0.03	0.03	0.06	0.03	1	1	8	4
193	M	3	Pharyngeal	Dortmund	West	NTHi	0.5	0.5	0.5	0.06	0.03	0.5	0.5	0.06	0.03	0.06	0.03	1	0.5	8	4
194	F	28	Nose	Dortmund	West	NTHi	0.5	0.5	1	0.06	0.03	0.5	0.25	0.12	0.03	0.06	0.03	0.5	0.25	8	2
196	M	0	Ear	Ravensburg	South-West	NTHi	0.5	0.5	0.5	0.06	0.03	1	0.25	0.03	0.03	0.06	0.03	0.5	0.5	8	2
197	M	2	Eye	Ravensburg	South-West	NTHi	0.5	0.5	1	0.06	0.03	1	0.5	0.06	0.03	0.06	0.03	0.5	0.5	8	4
199	F	14	Ear	Ravensburg	South-West	NTHi	0.5	0.5	0.5	0.06	0.03	0.5	0.25	0.03	0.03	0.06	0.03	0.5	1	8	4
200	F	3	Ear	Ravensburg	South-West	NTHi	0.5	0.5	0.5	0.06	0.03	0.5	0.25	0.03	0.03	0.06	0.03	0.5	0.5	4	2
203	F	2	Ear	Ravensburg	South-West	NTHi	0.5	0.5	0.5	0.06	0.03	1	0.25	0.03	0.03	0.06	0.03	0.5	0.5	4	4
205	F	80	Sputum	Trier	South-West	NTHi	0.5	0.5	0.5	0.06	0.03	0.5	0.25	1	0.03	0.06	0.03	1	0.5	8	2
206	F	62	Sputum	Trier	South-West	NTHi	0.5	0.5	0.5	0.06	0.03	0.5	0.5	0.03	0.03	0.06	0.03	1	0.25	4	4
209	M	2	Nose	Trier	South-West	NTHi	0.5	0.5	1	0.06	0.03	1	0.25	1	0.03	0.06	0.03	0.5	0.25	4	2
210	M	1	Ear	Trier	South-West	NTHi	0.5	0.5	0.5	0.06	0.03	0.5	0.25	0.12	0.03	0.06	0.03	0.5	0.25	4	2
211	F	60	Sputum	Trier	South-West	NTHi	0.5	0.5	0.5	0.06	0.03	1	0.25	0.03	0.03	0.06	0.03	0.5	0.5	8	2
212	F	65	Nose	Trier	South-West	NTHi	0.5	0.5	1	0.06	0.03	0.5	0.5	0.03	0.03	0.06	0.03	0.5	0.5	8	2
214	M	0	Eye	Görlitz	South-East	NTHi	0.5	0.5	0.5	0.06	0.03	0.25	0.25	0.06	0.03	0.06	0.03	1	0.25	4	2
215	F	51	Pharyngeal	Heidelberg	South-West	NTHi	0.5	0.5	0.5	0.06	0.03	0.12	0.25	0.03	0.03	0.06	0.03	1	0.25	8	2
Supplementary Table S1 Epidemiological data, molecular resistance patterns and MICs (mg/L) of all whole genome sequenced (bold) and other Haemophilus influenzae study isolates; M – male; F – female; II indicates a different center in the same city; AMO - amoxicillin; AMC - amoxicillin + clavulanic acid; IMI - imipenem; CPO- cefpodoxime; CIX - cefixime; CUR – cefuroxime; DOX - doxycycline; TRS - t…
